# Supplementary material for: Impact of Preseason Climate Factors on Vegetation Photosynthetic Phenology in Mid–High Latitudes of the Northern Hemisphere
Source: Plants (Basel). 2024 Apr 30;13(9):1254. doi: 10.3390/plants13091254 (PMC11085198; doi:10.3390/plants13091254)
Supplement: Supplementary file 1 [file plants-13-01254-s001.zip]

Archive with 1 entries (1 files):
- plants-2955432-supplementary.pdf
